# Supplementary material for: Rubidium chloride modulated the fecal microbiota community in mice
Source: BMC Microbiol. 2021 Feb 15;21:46. doi: 10.1186/s12866-021-02095-4 (PMC7885239; doi:10.1186/s12866-021-02095-4)
Supplement: Supplementary file 7 — Additional file 7. Relative abundances of all microorganisms at the phylum level. [file 12866_2021_2095_MOESM7_ESM.xlsx]

## Sheet: Sheet1
	Table S1 Relative abundance of microorganism at the phylum level (%)
Phylum	C1	C2	C3	C4	C5	C6	C7	C8	C9	C10	C11	C12	C13	L1	L2	L3	L4	L5	L6	L7	L8	L9	L10	L11	L12	L13	L14	L15	L16	L17	M1	M2	M3	M4	M5	M6	M7	M8	M9	M10	M11	M12	M13	M14	M15	M16	M17	H1	H2
Firmicutes	57.1694	72.0664	69.5681	77.4751	43.1894	41.2226	51.4684	24.4917	14.804	60.1595	22.8439	79.9734	49.0631	67.9468	46.4186	68.7575	70.1395	41.9535	42.1661	45.3555	18.4319	42.711	18.5249	65.5415	53.9668	49.6346	88.9435	43.0963	22.2458	67.2558	36	34.99	71.3488	68.1462	53.5814	49.5548	47.2027	77.8472	23.588	22.485	74.6312	50.2193	26.7641	51.5748	37.289	49.5814	26.9103	31.4817	42.0199
Proteobacteria	13.3688	3.53488	11.2159	12.093	7.86711	6.7907	4.14618	4.66445	0.810631	22.6445	15.0565	13.2492	3.45515	9.18272	7.8804	15.3355	14.3123	13.4485	4.91694	13.3953	28.4917	6.63123	5.02326	16.4252	21.9402	7.09635	1.9402	9.66113	3.50831	26.6711	16.7442	1.88704	7.72093	3.00332	13.5017	10.804	7.65449	3.42857	9.15615	1.79402	9.18272	10.8571	9.43522	10.2326	4.31894	15.6545	3.80066	27.1894	30.9369
Bacteroidetes	28.3189	23.9601	17.7409	10.2591	47.5482	47.8671	44.2658	69.8073	84.0532	16.7973	61.7276	5.78073	44.9302	22.5382	45.6877	14.485	15.2558	44.4917	52.691	39.814	50.2458	49.6744	70.3522	17.8339	23.8804	43.0698	9.02326	46.4186	73.9801	5.31561	47.0033	63.0299	20.2525	28.4385	32.4784	39.6146	44.7309	18.5116	67.0565	75.3223	15.4153	38.7907	63.7209	37.3422	58.299	34.2458	69.1694	40.9834	26.6578
Tenericutes	0.624585	0.332226	1.42193	0.0531561	1.28904	3.10963	0	0.983389	0.013289	0.345515	0	0.877076	2.16611	0	0	1.3289	0.013289	0	0	0.504983	0.252492	0.744186	0	0	0.013289	0.013289	0	0.172757	0.106312	0.717608	0.0265781	0.0531561	0	0.265781	0	0	0.119601	0	0	0	0	0	0	0.013289	0.013289	0.318937	0.0398671	0	0.0531561
Unclassified	0.318937	0.013289	0	0.0531561	0	0.770764	0.0531561	0	0.119601	0	0.13289	0.0930233	0.332226	0.0664452	0	0.0664452	0.013289	0	0	0.0531561	0.0398671	0.0797342	0	0.0531561	0.013289	0.0265781	0	0	0	0.0265781	0.0664452	0	0.0398671	0.0265781	0.013289	0	0.13289	0.159468	0.0265781	0.0664452	0	0.0531561	0.0265781	0.0265781	0	0.013289	0	0.199336	0.013289
Actinobacteria	0.0398671	0.013289	0.0265781	0.013289	0.0664452	0.159468	0	0.0398671	0.0398671	0	0.0398671	0.013289	0	0.0265781	0	0.0265781	0.013289	0.0531561	0.013289	0.013289	0.0398671	0.0398671	0.0531561	0.0664452	0.0398671	0.0398671	0.0531561	0.013289	0.0531561	0	0.0531561	0	0	0.0398671	0.0265781	0	0.0398671	0.0265781	0.013289	0.265781	0.013289	0.013289	0.013289	0.0930233	0.0398671	0.0265781	0.013289	0.119601	0.27907
Candidatus Saccharibacteria	0.13289	0.0398671	0	0	0.0265781	0.0265781	0	0.013289	0.159468	0	0	0	0.0265781	0	0.013289	0	0.0265781	0.0531561	0.212625	0.0531561	0.0265781	0.0664452	0.119601	0.0531561	0.0664452	0.119601	0.0265781	0	0.0531561	0	0.0797342	0	0.159468	0.0398671	0.013289	0.0265781	0.0398671	0.013289	0.0664452	0.0265781	0.0797342	0.0265781	0.0265781	0.119601	0	0	0.0265781	0.0265781	0.0398671
Deferribacteres	0	0.0265781	0	0	0.013289	0	0.0664452	0	0	0	0.199336	0	0.0265781	0.239203	0	0	0.013289	0	0	0.770764	0	0.0531561	0	0	0.0797342	0	0	0.637874	0.0531561	0	0	0.0398671	0.478405	0.0398671	0.385382	0	0.0797342	0	0.0797342	0	0.677741	0.0265781	0	0.598007	0.0265781	0	0.0265781	0	0
Verrucomicrobia	0.0265781	0.013289	0.0265781	0	0	0.0398671	0	0	0	0.0531561	0	0.013289	0	0	0	0	0.199336	0	0	0	2.47176	0	5.92691	0	0	0	0	0	0	0	0.0265781	0	0	0	0	0	0	0	0	0	0	0.013289	0	0	0	0.13289	0	0	0
Cyanobacteria/Chloroplast	0	0	0	0	0	0.013289	0	0	0	0	0	0	0	0	0	0	0.013289	0	0	0	0	0	0	0	0	0	0	0	0	0	0	0	0	0	0	0	0	0	0	0	0	0	0	0	0	0	0	0	0
Euryarchaeota	0	0	0	0.0531561	0	0	0	0	0	0	0	0	0	0	0	0	0	0	0	0.0398671	0	0	0	0.0265781	0	0	0	0	0	0	0	0	0	0	0	0	0	0	0	0.0398671	0	0	0	0	0	0	0	0	0
Crenarchaeota	0	0	0	0	0	0	0	0	0	0	0	0	0	0	0	0	0	0	0	0	0	0	0	0	0	0	0.013289	0	0	0.013289	0	0	0	0	0	0	0	0.013289	0.013289	0	0	0	0.013289	0	0.013289	0.0265781	0.013289	0	0
[truncated: 15 more columns]
