# Supplementary material for: Rubidium chloride modulated the fecal microbiota community in mice
Source: BMC Microbiol. 2021 Feb 15;21:46. doi: 10.1186/s12866-021-02095-4 (PMC7885239; doi:10.1186/s12866-021-02095-4)
Supplement: Supplementary file 9 — Additional file 9. Relative abundances of all microorganisms at the order level. [file 12866_2021_2095_MOESM9_ESM.xlsx]

## Sheet: Sheet1
	Table S3 Relative abundance of microorganism at the order level (%)
Order	C1	C2	C3	C4	C5	C6	C7	C8	C9	C10	C11	C12	C13	L1	L2	L3	L4	L5	L6	L7	L8	L9	L10	L11	L12	L13	L14	L15	L16	L17	M1	M2	M3	M4	M5	M6	M7	M8	M9	M10	M11	M12	M13	M14	M15	M16	M17	H1	H2
Clostridiales	56.1462	71.7608	69.5017	77.2093	41.1827	38.3522	51.402	22.5382	12.505	60.093	21.8339	79.9468	48.6379	67.6146	45.5947	68.5581	69.8738	41.2492	38.9502	44.2658	13.4884	41.3289	17.0897	64.9701	52.2259	49.3289	88.186	41.8339	20.2126	67.0166	34.2724	33.9269	70.2326	65.7409	53.4086	49.0233	46.7375	77.3688	22.1927	20.5847	73.8472	49.3289	23.8804	50.6844	36.6113	48.7841	26.299	28.7442	40.9435
Bacteroidales	28.3056	23.8804	17.6744	10.2326	47.4419	47.8671	44.2525	69.3688	84.0532	16.7973	61.7143	5.74086	44.9037	22.5382	45.6744	14.4718	15.2558	44.4917	52.6645	39.7209	50.1794	49.5282	70.3256	17.8073	23.6944	43.0166	9.02326	46.392	73.8472	5.26246	46.9369	63.0299	20.1196	28.3987	32.3854	39.495	44.4518	18.4983	67.0033	75.0299	15.3488	38.7243	63.6412	37.3156	58.2458	34.0199	69.0498	40.7176	26.5382
Campylobacterales	11.814	3.22924	9.48837	11.402	7.22924	6.28571	3.21595	3.06977	0.385382	22.4186	14.3389	12.7442	3.28239	7.93355	6.68439	14.8571	13.3289	12.7309	3.37542	13.0764	27.7475	4.57143	3.62791	14.1661	21.0365	6.12625	1.60797	8.33223	2.63123	26.6047	15.1761	1.07641	6.23256	1.62126	11.6811	8.69103	5.701	1.5814	8.51827	0.82392	8.49169	9.88704	8.02658	7.98671	3.28239	14.8704	3.21595	26.7641	28.0266
Verrucomicrobiales	0.0265781	0	0.0265781	0	0	0.0398671	0	0	0	0.0531561	0	0.013289	0	0	0	0	0.199336	0	0	0	2.47176	0	5.92691	0	0	0	0	0	0	0	0.0265781	0	0	0	0	0	0	0	0	0	0	0.013289	0	0	0	0.13289	0	0	0
Desulfovibrionales	0.784053	0.0930233	0.41196	0.252492	0.0930233	0.172757	0.27907	0.186047	0.0265781	0.119601	0.0531561	0.265781	0.0265781	0.385382	0.55814	0.159468	0.850498	0.372093	0.172757	0.252492	0.119601	0.664452	0.651163	0.677741	0.398671	0.664452	0.212625	0.757475	0.305648	0.0664452	0.199336	0.186047	1.16944	0.784053	1.36877	0.252492	0.345515	0.425249	0.13289	0.159468	0.398671	0.478405	0.451827	0.518272	0.504983	0.41196	0.265781	0.13289	0.956811
Unclassified	1.39535	0.318937	1.34219	0.651163	0.598007	1.48837	0.531561	1.15615	0.54485	0.0930233	0.332226	0.27907	0.797342	1.11628	0.677741	0.478405	0.186047	0.332226	3.74751	0.265781	0.318937	2.19269	0.172757	1.96678	0.903654	0.358804	0.252492	0.106312	0.27907	0.27907	1.47508	0.611296	1.18272	1.10299	0.438538	1.88704	2.03322	1.64784	0.41196	0.651163	0.358804	1.02326	1.64784	1.95349	0.770764	0.398671	0.239203	0.9701	1.95349
Acidithiobacillales	0	0	0	0	0	0	0	0	0	0	0.013289	0	0.013289	0	0	0	0	0	0.013289	0.013289	0	0	0	0	0	0	0	0	0	0	0	0	0	0	0	0	0	0	0	0	0	0	0	0	0	0	0	0	0
Lactobacillales	0.478405	0.239203	0.0398671	0.0531561	0.598007	1.27575	0	1.84718	2.09967	0.013289	0.624585	0	0.0930233	0.0265781	0.717608	0.0930233	0.119601	0.478405	0.531561	0.770764	4.42525	0.704319	1.06312	0.186047	0.903654	0.106312	0.54485	1.14286	1.63455	0	1.3289	0.757475	0.146179	1.40864	0.0930233	0.425249	0.292359	0.13289	0.877076	1.15615	0.27907	0.159468	1.11628	0.146179	0.252492	0.664452	0.465116	2.01993	0.82392
Burkholderiales	0.0930233	0.0930233	0.0398671	0.0265781	0.398671	0.119601	0.0265781	0.677741	0.13289	0.0265781	0.478405	0	0.013289	0.0797342	0.0531561	0.0265781	0.106312	0.172757	0.0797342	0.0531561	0.146179	0.013289	0.730897	0.013289	0.225914	0.186047	0.0398671	0.571429	0.531561	0	0.0265781	0.0664452	0.0930233	0.0398671	0.13289	0.172757	0.0531561	0	0.225914	0.584718	0.0531561	0.186047	0.770764	0.0664452	0.0797342	0.186047	0.292359	0.13289	0.0664452
Erysipelotrichales	0.0797342	0.013289	0.013289	0.0265781	1.04983	0.0398671	0.0398671	0.0930233	0.013289	0.013289	0.13289	0	0.0265781	0.0265781	0.0398671	0	0.0265781	0.0664452	0.451827	0.252492	0.41196	0.0797342	0.199336	0.0930233	0.425249	0.106312	0.0398671	0.0265781	0.305648	0.0398671	0.0797342	0.159468	0.292359	0.292359	0.0531561	0.0265781	0.119601	0.239203	0.504983	0.27907	0.491694	0.146179	0.332226	0.252492	0.146179	0.106312	0.0531561	0.225914	0.119601
Bdellovibrionales	0	0	0	0	0.013289	0	0.172757	0	0.0664452	0	0	0.106312	0	0	0	0	0	0	0	0	0.0265781	0.013289	0	0	0	0.013289	0.0265781	0	0	0	0.332226	0	0	0	0	0	0.013289	0.0531561	0	0	0	0	0.0265781	0.358804	0	0	0	0.0265781	0.186047
Nitrosomonadales	0.013289	0	0.013289	0	0	0	0	0	0	0.013289	0	0	0	0.013289	0	0	0.013289	0.0265781	0	0	0	0.013289	0	0.013289	0.013289	0	0	0	0	0	0.013289	0	0.013289	0	0	0.013289	0.013289	0	0	0	0.013289	0	0	0	0	0	0	0.013289	0
Actinomycetales	0.0265781	0.013289	0	0.013289	0.013289	0.119601	0	0	0.0398671	0	0.0265781	0.013289	0	0.0265781	0	0.013289	0	0.013289	0	0	0.013289	0.0265781	0.0265781	0.0398671	0.0398671	0.0265781	0.013289	0	0.013289	0	0	0	0	0	0	0	0	0	0.013289	0.252492	0	0	0	0	0.0265781	0.0265781	0	0.0930233	0.265781
Xanthomonadales	0	0	0	0	0	0	0	0	0	0	0	0	0	0	0	0	0	0	0	0	0	0	0	0	0	0	0	0	0	0	0	0	0	0	0	0.013289	0	0	0	0	0	0	0	0	0	0	0	0	0
Deferribacterales	0	0.0265781	0	0	0.013289	0	0.0664452	0	0	0	0.199336	0	0.0265781	0.239203	0	0	0.013289	0	0	0.770764	0	0.0531561	0	0	0.0797342	0	0	0.637874	0.0531561	0	0	0.0398671	0.478405	0.0398671	0.385382	0	0.0797342	0	0.0797342	0	0.677741	0.0265781	0	0.598007	0.0265781	0	0.0265781	0	0
Thermoplasmatales	0	0	0	0.0531561	0	0	0	0	0	0	0	0	0	0	0	0	0	0	0	0.0398671	0	0	0	0.0265781	0	0	0	0	0	0	0	0	0	0	0	0	0	0	0	0.0398671	0	0	0	0	0	0	0	0	0
Coriobacteriales	0.013289	0	0.0265781	0	0.0531561	0.0398671	0	0.0398671	0	0	0.013289	0	0	0	0	0.013289	0.013289	0.0398671	0.013289	0.013289	0.013289	0.013289	0.0265781	0.0265781	0	0.013289	0.0398671	0.013289	0.0398671	0	0.0531561	0	0	0.0398671	0.0265781	0	0.0398671	0.0265781	0	0.013289	0.013289	0.013289	0.013289	0.0930233	0.013289	0	0.013289	0.0265781	0.013289
Anaeroplasmatales	0.624585	0.332226	1.42193	0.0531561	1.28904	3.10963	0	0.983389	0.013289	0.345515	0	0.877076	2.16611	0	0	1.3289	0.013289	0	0	0.504983	0.252492	0.744186	0	0	0.013289	0.013289	0	0.172757	0.106312	0.717608	0.0265781	0.0531561	0	0.265781	0	0	0.119601	0	0	0	0	0	0	0.013289	0.013289	0.318937	0.0398671	0	0.0531561
Bacillales	0.172757	0	0	0.0265781	0.0265781	1.07641	0	0.013289	0.106312	0	0.239203	0.013289	0.013289	0	0	0	0	0.013289	0	0	0.106312	0.0531561	0.146179	0.013289	0.0265781	0.0398671	0	0.013289	0.013289	0	0.0398671	0.0930233	0.0398671	0.239203	0.0265781	0	0	0	0.013289	0.41196	0	0	0.0398671	0.013289	0.013289	0.0265781	0	0.0797342	0.0531561
Bifidobacteriales	0	0	0	0	0	0	0	0	0	0	0	0	0	0	0	0	0	0	0	0	0.013289	0	0	0	0	0	0	0	0	0	0	0	0	0	0	0	0	0	0	0	0	0	0	0	0	0	0	0	0
Enterobacteriales	0.013289	0	0	0	0	0	0.013289	0.0265781	0	0	0	0	0	0	0	0	0	0.013289	0	0	0.265781	0	0	0	0.013289	0	0	0	0.0265781	0	0	0	0	0	0	0	0	0.013289	0	0.013289	0	0.013289	0.0265781	0	0	0.0265781	0.0265781	0	0
Pseudomonadales	0.013289	0	0	0	0	0.013289	0	0	0	0	0	0	0	0	0	0	0	0	0	0	0	0	0.013289	0	0	0	0	0	0	0	0	0	0	0	0	0	0	0	0	0	0	0	0.013289	0	0	0	0	0.0531561	0
Rhodospirillales	0	0	0	0	0	0	0	0	0.013289	0.013289	0	0	0	0	0	0	0	0	0	0	0	0	0	0	0	0	0	0	0	0	0	0	0	0.0265781	0	0	0	0	0.013289	0	0	0	0	0	0	0	0	0	0
Sulfolobales	0	0	0	0	0	0	0	0	0	0	0	0	0	0	0	0	0	0	0	0	0	0	0	0	0	0	0.013289	0	0	0.013289	0	0	0	0	0	0	0	0.013289	0.013289	0	0	0	0.013289	0	0.013289	0.0265781	0.013289	0	0
Oceanospirillales	0	0	0	0	0	0	0	0	0	0	0	0	0	0	0	0	0	0	0	0	0	0	0	0	0	0	0	0	0	0	0.013289	0	0	0	0	0	0	0	0	0	0.0265781	0	0	0	0	0	0	0	0
Cytophagales	0	0	0	0	0	0	0	0	0	0	0	0	0	0	0	0	0	0	0	0	0	0	0	0	0	0	0	0	0	0	0	0	0	0	0	0	0	0	0	0	0	0	0	0	0	0	0	0	0
Rhizobiales	0	0	0	0	0	0	0	0	0	0	0	0	0	0	0	0	0	0	0	0	0	0	0	0	0	0	0	0	0	0	0	0	0	0	0	0	0	0	0	0	0	0	0	0	0	0	0	0	0
[truncated: 15 more columns]
