# Supplementary material for: Rubidium chloride modulated the fecal microbiota community in mice
Source: BMC Microbiol. 2021 Feb 15;21:46. doi: 10.1186/s12866-021-02095-4 (PMC7885239; doi:10.1186/s12866-021-02095-4)
Supplement: Supplementary file 10 — Additional file 10. Relative abundances of all microorganisms at the family level. [file 12866_2021_2095_MOESM10_ESM.xlsx]

## Sheet: Sheet1
	Table S4 Relative abundance of microorganism at the family level (%)
Family	C1	C2	C3	C4	C5	C6	C7	C8	C9	C10	C11	C12	C13	L1	L2	L3	L4	L5	L6	L7	L8	L9	L10	L11	L12	L13	L14	L15	L16	L17	M1	M2	M3	M4	M5	M6	M7	M8	M9	M10	M11	M12	M13	M14	M15	M16	M17	H1	H2
Lachnospiraceae	37.0897	63.2957	58.3522	60.0266	33.5947	24.6379	42.2857	17.8472	7.93355	49.5548	13.4618	62.3787	37.4751	56.0266	33.289	49.9402	54.7243	32	26.9369	35.9734	10.113	29.8073	11.3754	53.5814	47.0963	42.5781	79.9867	34.1661	16.186	54.5116	22.4983	25.1296	61.7276	50.7243	48.0532	35.9468	38.4319	64.093	17.4086	15.6146	58.4186	37.4884	17.5681	39.3887	21.7674	42.4718	22.1661	23.0033	31.4286
Porphyromonadaceae	13.6213	13.9801	9.76744	6.04651	20.8505	22.3522	19.3355	20.7973	57.3289	10.113	16.8771	2.96346	26.206	11.0299	21.1429	5.30233	10.4585	27.3223	33.0498	6.93688	22.7243	22.1528	44.0266	6.51163	9.51495	18.3522	6.56478	15.1894	18.2724	1.54153	35.814	8.99668	5.42193	9.40864	10.0066	10.804	11.9734	9.42193	13.7542	41.4086	4.54485	15.814	31.2027	22.9236	25.9535	16.5581	32.7708	9.67442	16.9435
Prevotellaceae	3.57475	2.32558	1.66113	1.30233	5.54153	5.31561	2.48505	19.8007	12.2392	1.99336	3.01661	0.186047	10.392	0.146179	7.41528	3.8804	1.701	7.48173	3.94684	4.27907	6.99003	3.8804	18.1927	1.28904	4.25249	13.3422	0.518272	3.46844	4.7309	1.27575	2.99003	1.46179	2.65781	0.770764	6.12625	6.63123	4.43854	4.18605	6.84385	4.26578	1.02326	9.19601	7.45515	4.26578	2.57807	2.20598	3.60133	10.3256	2.61794
Bacteroidaceae	9.75415	7.32226	5.9402	2.71096	19.5482	18.8571	22.0731	27.8937	14.0332	4.54485	41.3688	2.25914	7.69435	10.4452	15.4419	3.6412	2.40532	9.14286	14.7641	27.1495	19.7874	21.1561	7.8804	6.57807	8.95681	10.2591	1.68771	26.7375	49.6478	1.701	7.53488	51.7475	11.2292	17.5548	15.8007	21.1694	26.3123	4.26578	44.8904	27.6811	7.69435	12.4385	22.5116	8.89037	27.4817	14.1794	32.186	19.7209	5.52824
Ruminococcaceae	15.3754	6.53821	4.47841	15.4684	4.41196	5.701	5.75415	2.59136	2.45847	7.17608	4.02658	13.0233	4.46512	10.113	10.0731	12.6379	13.5548	8.2392	5.71429	6.11296	2.25914	8.75748	4.71761	7.25581	3.98671	5.02326	6.68439	5.91362	2.20598	8.79734	8.25249	6.80399	5.43522	11.7209	4.33223	9.00997	5.02326	8.31894	2.299	1.95349	11.9734	9.10299	3.30897	8.30565	10.9369	3.36213	3.09635	3.42857	7.8804
Helicobacteraceae	11.814	3.22924	9.48837	11.402	7.22924	6.28571	3.21595	3.06977	0.385382	22.4186	14.3389	12.7442	3.28239	7.93355	6.68439	14.8571	13.3289	12.7309	3.37542	13.0764	27.7475	4.57143	3.62791	14.1661	21.0365	6.12625	1.60797	8.33223	2.63123	26.6047	15.1761	1.07641	6.23256	1.62126	11.6811	8.69103	5.701	1.5814	8.51827	0.82392	8.49169	9.88704	8.02658	7.98671	3.28239	14.8704	3.21595	26.7641	28.0266
Verrucomicrobiaceae	0.0265781	0	0.0265781	0	0	0.0398671	0	0	0	0.0531561	0	0.013289	0	0	0	0	0.199336	0	0	0	2.47176	0	5.92691	0	0	0	0	0	0	0	0.0265781	0	0	0	0	0	0	0	0	0	0	0.013289	0	0	0	0.13289	0	0	0
Unclassified	6.27243	2.47176	8.3588	2.57807	4.8505	8.43854	4.30565	3.84053	2.76412	3.52159	4.3588	5.31561	7.1495	3.18937	4.2392	7.0299	2.11296	1.54153	10.3123	2.80399	1.79402	6.09967	1.22259	9.26246	2.77741	2.72425	1.87375	2.45847	2.65781	4.03987	5.3289	2.73754	5.07641	4.91694	1.72757	6.19269	6.299	6.89701	3.96013	4.27907	5.88704	4.58472	5.83389	6.01993	6.52492	3.94684	1.72757	3.52159	4.54485
Lactobacillaceae	0.478405	0.239203	0.0398671	0.0531561	0.598007	1.23588	0	1.84718	2.08638	0.013289	0.54485	0	0.0930233	0.0265781	0.717608	0.0664452	0.119601	0.478405	0.531561	0.770764	4.42525	0.704319	1.04983	0.186047	0.903654	0.106312	0.54485	1.14286	1.62126	0	1.3289	0.757475	0.146179	1.40864	0.0930233	0.425249	0.292359	0.13289	0.877076	1.15615	0.27907	0.159468	1.0897	0.146179	0.252492	0.664452	0.465116	2.00664	0.82392
Desulfovibrionaceae	0.438538	0.0531561	0.225914	0.146179	0.0930233	0.106312	0.0930233	0.13289	0.013289	0.013289	0.0398671	0.0930233	0.0265781	0.265781	0.451827	0.0797342	0.717608	0.305648	0.13289	0.186047	0.0797342	0.571429	0.651163	0.41196	0.332226	0.571429	0.146179	0.744186	0.27907	0.0398671	0.0930233	0.146179	0.9701	0.611296	1.26246	0.172757	0.27907	0.332226	0.119601	0.13289	0.186047	0.345515	0.385382	0.292359	0.372093	0.292359	0.212625	0.106312	0.744186
Rikenellaceae	0.504983	0.0664452	0.0664452	0.0531561	0.252492	0.385382	0.0797342	0.345515	0.332226	0.0398671	0.199336	0.013289	0.27907	0.438538	0.451827	1.00997	0.41196	0.41196	0.677741	0.82392	0.332226	1.28904	0.186047	0.491694	0.305648	0.518272	0.199336	0.41196	0.611296	0.69103	0.345515	0.717608	0.172757	0.318937	0.292359	0.305648	0.810631	0.318937	0.465116	1.07641	0.199336	0.584718	1.28904	0.385382	0.518272	0.598007	0.0664452	0.744186	0.704319
Acidithiobacillaceae	0	0	0	0	0	0	0	0	0	0	0.013289	0	0.013289	0	0	0	0	0	0.013289	0.013289	0	0	0	0	0	0	0	0	0	0	0	0	0	0	0	0	0	0	0	0	0	0	0	0	0	0	0	0	0
Sutterellaceae	0.0930233	0.0930233	0.0398671	0.0265781	0.398671	0.119601	0.0265781	0.677741	0.13289	0.0265781	0.478405	0	0.013289	0.013289	0.0531561	0	0.106312	0.172757	0.0797342	0.0531561	0.146179	0.013289	0.730897	0.013289	0.225914	0.172757	0.0398671	0.55814	0.531561	0	0.0265781	0.0664452	0.0930233	0.0398671	0.13289	0.172757	0.0398671	0	0.225914	0.571429	0.0531561	0.186047	0.770764	0.0664452	0.0797342	0.186047	0.292359	0.0930233	0.0664452
Erysipelotrichaceae	0.0797342	0.013289	0.013289	0.0265781	1.04983	0.0398671	0.0398671	0.0930233	0.013289	0.013289	0.13289	0	0.0265781	0.0265781	0.0398671	0	0.0265781	0.0664452	0.451827	0.252492	0.41196	0.0797342	0.199336	0.0930233	0.425249	0.106312	0.0398671	0.0265781	0.305648	0.0398671	0.0797342	0.159468	0.292359	0.292359	0.0531561	0.0265781	0.119601	0.239203	0.504983	0.27907	0.491694	0.146179	0.332226	0.252492	0.146179	0.106312	0.0531561	0.225914	0.119601
Bdellovibrionaceae	0	0	0	0	0.013289	0	0.172757	0	0.0664452	0	0	0.106312	0	0	0	0	0	0	0	0	0.0265781	0.013289	0	0	0	0.013289	0.0265781	0	0	0	0.332226	0	0	0	0	0	0.013289	0.0531561	0	0	0	0	0.0265781	0.358804	0	0	0	0.0265781	0.186047
Nitrosomonadaceae	0.013289	0	0.013289	0	0	0	0	0	0	0.013289	0	0	0	0.013289	0	0	0.013289	0.0265781	0	0	0	0.013289	0	0.013289	0.013289	0	0	0	0	0	0.013289	0	0.013289	0	0	0.013289	0.013289	0	0	0	0.013289	0	0	0	0	0	0	0.013289	0
Corynebacteriaceae	0.0265781	0.013289	0	0.013289	0.013289	0.119601	0	0	0.0398671	0	0.0265781	0.013289	0	0.013289	0	0.013289	0	0.013289	0	0	0.013289	0.0265781	0.013289	0.0398671	0.0398671	0.0265781	0	0	0.013289	0	0	0	0	0	0	0	0	0	0.013289	0.252492	0	0	0	0	0.0265781	0.0265781	0	0.0930233	0.265781
Sinobacteraceae	0	0	0	0	0	0	0	0	0	0	0	0	0	0	0	0	0	0	0	0	0	0	0	0	0	0	0	0	0	0	0	0	0	0	0	0.013289	0	0	0	0	0	0	0	0	0	0	0	0	0
Deferribacteraceae	0	0.0265781	0	0	0.013289	0	0.0664452	0	0	0	0.199336	0	0.0265781	0.239203	0	0	0.013289	0	0	0.770764	0	0.0531561	0	0	0.0797342	0	0	0.637874	0.0531561	0	0	0.0398671	0.478405	0.0398671	0.385382	0	0.0797342	0	0.0797342	0	0.677741	0.0265781	0	0.598007	0.0265781	0	0.0265781	0	0
Ferroplasmaceae	0	0	0	0.0531561	0	0	0	0	0	0	0	0	0	0	0	0	0	0	0	0.0398671	0	0	0	0.0265781	0	0	0	0	0	0	0	0	0	0	0	0	0	0	0	0.0398671	0	0	0	0	0	0	0	0	0
Coriobacteriaceae	0.013289	0	0.0265781	0	0.0531561	0.0398671	0	0.0398671	0	0	0.013289	0	0	0	0	0.013289	0.013289	0.0398671	0.013289	0.013289	0.013289	0.013289	0.0265781	0.0265781	0	0.013289	0.0398671	0.013289	0.0398671	0	0.0531561	0	0	0.0398671	0.0265781	0	0.0398671	0.0265781	0	0.013289	0.013289	0.013289	0.013289	0.0930233	0.013289	0	0.013289	0.0265781	0.013289
Anaeroplasmataceae	0.624585	0.332226	1.42193	0.0531561	1.28904	3.10963	0	0.983389	0.013289	0.345515	0	0.877076	2.16611	0	0	1.3289	0.013289	0	0	0.504983	0.252492	0.744186	0	0	0.013289	0.013289	0	0.172757	0.106312	0.717608	0.0265781	0.0531561	0	0.265781	0	0	0.119601	0	0	0	0	0	0	0.013289	0.013289	0.318937	0.0398671	0	0.0531561
Staphylococcaceae	0.172757	0	0	0.0265781	0.0265781	1.07641	0	0.013289	0.106312	0	0.186047	0	0	0	0	0	0	0.013289	0	0	0.106312	0.0531561	0.13289	0.013289	0.0265781	0.0398671	0	0.013289	0.013289	0	0.0398671	0.0930233	0.0398671	0.239203	0.0265781	0	0	0	0.013289	0.41196	0	0	0.0398671	0.013289	0.013289	0.0265781	0	0.0664452	0.0531561
Chloroplast	0	0	0	0	0	0.013289	0	0	0	0	0	0	0	0	0	0	0.013289	0	0	0	0	0	0	0	0	0	0	0	0	0	0	0	0	0	0	0	0	0	0	0	0	0	0	0	0	0	0	0	0
Clostridiales_Incertae Sedis XIII	0	0	0.013289	0	0	0	0	0	0.013289	0	0	0	0	0	0	0	0	0	0	0	0	0	0	0	0	0	0	0	0	0	0.0265781	0	0	0	0	0	0	0	0	0	0	0	0	0	0	0	0.013289	0	0
Bifidobacteriaceae	0	0	0	0	0	0	0	0	0	0	0	0	0	0	0	0	0	0	0	0	0.013289	0	0	0	0	0	0	0	0	0	0	0	0	0	0	0	0	0	0	0	0	0	0	0	0	0	0	0	0
Clostridiaceae 1	0	0	0.0265781	0.013289	0.13289	2.0598	0.0531561	0	0.013289	0.146179	0.637874	0	0.677741	0	0	0.146179	0.0664452	0	0	0.239203	0	0	0	0.0398671	0	0	0.013289	0	0.0531561	0.0265781	0	0.013289	0.013289	0	0	0.398671	0	0.106312	0	0.013289	0.0265781	0	0.0664452	0	0	0	0.013289	0.0531561	0
Clostridiales_Incertae Sedis XVII	0	0	0.0398671	0	0.0398671	0.013289	0	0	0	0	0	0	0	0	0	0	0	0	0	0	0.0265781	0	0	0	0	0	0	0	0	0	0	0	0	0	0	0.0265781	0	0	0	0	0	0	0	0	0	0	0	0	0
Enterobacteriaceae	0.013289	0	0	0	0	0	0.013289	0.0265781	0	0	0	0	0	0	0	0	0	0.013289	0	0	0.265781	0	0	0	0.013289	0	0	0	0.0265781	0	0	0	0	0	0	0	0	0.013289	0	0.013289	0	0.013289	0.0265781	0	0	0.0265781	0.0265781	0	0
Moraxellaceae	0.013289	0	0	0	0	0.013289	0	0	0	0	0	0	0	0	0	0	0	0	0	0	0	0	0.013289	0	0	0	0	0	0	0	0	0	0	0	0	0	0	0	0	0	0	0	0.013289	0	0	0	0	0.0531561	0
Alicyclobacillaceae	0	0	0	0	0	0	0	0	0	0	0	0.013289	0.013289	0	0	0	0	0	0	0	0	0	0	0	0	0	0	0	0	0	0	0	0	0	0	0	0	0	0	0	0	0	0	0	0	0	0	0	0
Carnobacteriaceae	0	0	0	0	0	0.013289	0	0	0.013289	0	0.0797342	0	0	0	0	0	0	0	0	0	0	0	0	0	0	0	0	0	0	0	0	0	0	0	0	0	0	0	0	0	0	0	0.0265781	0	0	0	0	0	0
Rhodospirillaceae	0	0	0	0	0	0	0	0	0.013289	0.013289	0	0	0	0	0	0	0	0	0	0	0	0	0	0	0	0	0	0	0	0	0	0	0	0.0265781	0	0	0	0	0.013289	0	0	0	0	0	0	0	0	0	0
Aerococcaceae	0	0	0	0	0	0.0265781	0	0	0	0	0	0	0	0	0	0.0265781	0	0	0	0	0	0	0.013289	0	0	0	0	0	0.013289	0	0	0	0	0	0	0	0	0	0	0	0	0	0	0	0	0	0	0.013289	0
Alcaligenaceae	0	0	0	0	0	0	0	0	0	0	0	0	0	0	0	0.0265781	0	0	0	0	0	0	0	0	0	0	0	0	0	0	0	0	0	0	0	0	0	0	0	0	0	0	0	0	0	0	0	0.0398671	0
Sulfolobaceae	0	0	0	0	0	0	0	0	0	0	0	0	0	0	0	0	0	0	0	0	0	0	0	0	0	0	0.013289	0	0	0.013289	0	0	0	0	0	0	0	0.013289	0.013289	0	0	0	0.013289	0	0.013289	0.0265781	0.013289	0	0
Halomonadaceae	0	0	0	0	0	0	0	0	0	0	0	0	0	0	0	0	0	0	0	0	0	0	0	0	0	0	0	0	0	0	0.013289	0	0	0	0	0	0	0	0	0	0.0265781	0	0	0	0	0	0	0	0
Comamonadaceae	0	0	0	0	0	0	0	0	0	0	0	0	0	0	0	0	0	0	0	0	0	0	0	0	0	0	0	0	0	0	0	0	0	0	0	0	0.013289	0	0	0.013289	0	0	0	0	0	0	0	0	0
Burkholderiaceae	0	0	0	0	0	0	0	0	0	0	0	0	0	0.0664452	0	0	0	0	0	0	0	0	0	0	0	0.013289	0	0.013289	0	0	0	0	0	0	0	0	0	0	0	0	0	0	0	0	0	0	0	0	0
Brevibacteriaceae	0	0	0	0	0	0	0	0	0	0	0	0	0	0.013289	0	0	0	0	0	0	0	0	0	0	0	0	0.013289	0	0	0	0	0	0	0	0	0	0	0	0	0	0	0	0	0	0	0	0	0	0
Micrococcaceae	0	0	0	0	0	0	0	0	0	0	0	0	0	0	0	0	0	0	0	0	0	0	0.013289	0	0	0	0	0	0	0	0	0	0	0	0	0	0	0	0	0	0	0	0	0	0	0	0	0	0
Eubacteriaceae	0	0	0	0	0	0	0	0	0	0	0	0	0	0	0	0	0	0	0	0	0	0	0	0	0	0	0	0	0	0	0	0	0	0	0	0	0	0	0	0	0	0	0	0	0	0	0	0	0
Methylobacteriaceae	0	0	0	0	0	0	0	0	0	0	0	0	0	0	0	0	0	0	0	0	0	0	0	0	0	0	0	0	0	0	0	0	0	0	0	0	0	0	0	0	0	0	0	0	0	0	0	0	0
Streptococcaceae	0	0	0	0	0	0	0	0	0	0	0	0	0	0	0	0	0	0	0	0	0	0	0	0	0	0	0	0	0	0	0	0	0	0	0	0	0	0	0	0	0	0	0	0	0	0	0	0	0
[truncated: 15 more columns]
