# Supplementary material for: Rubidium chloride modulated the fecal microbiota community in mice
Source: BMC Microbiol. 2021 Feb 15;21:46. doi: 10.1186/s12866-021-02095-4 (PMC7885239; doi:10.1186/s12866-021-02095-4)
Supplement: Supplementary file 11 — Additional file 11. Relative abundances of all microorganisms at the genus level. [file 12866_2021_2095_MOESM11_ESM.xlsx]

## Sheet: Sheet1
	Table S5 Relative abundance of microorganism at the genus level (%)
Genus	C1	C2	C3	C4	C5	C6	C7	C8	C9	C10	C11	C12	C13	L1	L2	L3	L4	L5	L6	L7	L8	L9	L10	L11	L12	L13	L14	L15	L16	L17	M1	M2	M3	M4	M5	M6	M7	M8	M9	M10	M11	M12	M13	M14	M15	M16	M17	H1	H2
Bacteroides	9.75415	7.32226	5.9402	2.71096	19.5482	18.8571	22.0731	27.8937	14.0332	4.54485	41.3688	2.25914	7.69435	10.4452	15.4419	3.6412	2.40532	9.14286	14.7641	27.1495	19.7874	21.1561	7.8804	6.57807	8.95681	10.2591	1.68771	26.7375	49.6478	1.701	7.53488	51.7475	11.2292	17.5548	15.8007	21.1694	26.3123	4.26578	44.8904	27.6811	7.69435	12.4385	22.5116	8.89037	27.4817	14.1794	32.186	19.7209	5.52824
Unclassified	51.7475	62.9103	70.299	51.6146	43.0565	49.0631	53.8472	34.2193	56.8239	50.0997	23.7874	61.7807	44.1595	53.2093	43.9867	57.3023	59.6146	45.9269	56.5714	38.9103	25.2093	45.5548	47.3223	50.2326	47.9468	37.7276	54.9369	44.186	27.5216	50.0199	51.3754	32.0532	59.7076	52.0266	51.8804	45.5681	42.1395	63.5748	27.2159	46.5249	55.8804	38.1927	36.1993	39.6545	39.4419	51.2824	38.7508	28.3322	36.8239
Clostridium XlVa	2.63123	2.25914	1.47508	4.75748	6.23256	1.2093	2.87043	0.531561	1.42193	4.41196	2.19269	2.35216	2.23256	8.3588	5.14286	2.299	3.78738	2.76412	6.45847	3.16279	2.49834	4.01329	1.11628	7.84053	3.3887	8.02658	5.87375	2.24585	2.57807	6.07309	3.52159	2.97674	5.51495	5.07641	4.37209	2.61794	3.92027	7.42857	1.27575	1.26246	7.65449	3.17608	1.16944	9.11628	3.62791	1.34219	5.26246	1.9402	9.14286
Sporobacter	2.15282	1.16944	0.438538	1.47508	0.159468	0.637874	0.903654	0.0664452	0.55814	1.80731	0.345515	2.45847	0.385382	2.12625	2.5515	4.34551	3.93355	1.98007	1.19601	1.07641	0.54485	1.55482	0.624585	1.2093	0.292359	2.07309	1.47508	1.60797	0.172757	2.16611	2.01993	2.35216	0.611296	4.70432	0.451827	3.57475	1.38206	0.518272	0.13289	0.186047	1.66113	3.77409	0.305648	4.02658	6.04651	0.119601	0.41196	0.318937	1.19601
Alloprevotella	3.32226	2.20598	1.4485	0.996678	1.36877	5.19601	1.12957	19.0565	2.12625	1.34219	2.87043	0.106312	9.78073	0.106312	1.39535	3.62791	0.9701	3.68106	0.504983	4.01329	4.94352	2.80399	15.9601	1.02326	3.7608	10.9236	0.239203	2.20598	3.94684	1.11628	1.18272	1.18272	2.36545	0.41196	5.14286	6.00664	3.73422	3.53488	5.56811	3.01661	0.704319	5.63455	7.16279	2.6711	1.87375	2.20598	3.05648	6.56478	2.08638
Helicobacter	11.814	3.22924	9.48837	11.402	7.22924	6.28571	3.21595	3.06977	0.385382	22.4186	14.3389	12.7442	3.28239	7.93355	6.68439	14.8571	13.3289	12.7309	3.37542	13.0764	27.7475	4.57143	3.62791	14.1661	21.0365	6.12625	1.60797	8.33223	2.63123	26.6047	15.1761	1.07641	6.23256	1.62126	11.6811	8.69103	5.701	1.5814	8.51827	0.82392	8.49169	9.88704	8.02658	7.98671	3.28239	14.8704	3.21595	26.7641	28.0266
Acetatifactor	3.93355	10.6844	1.5814	12.9701	1.95349	2.4186	2.6711	0.55814	0.252492	3.52159	3.46844	2.96346	8.59801	9.24917	3.13621	3.18937	4.21262	9.86047	1.24917	0.943522	1.0897	0.956811	1.98007	7.25581	3.84053	8.29236	18.0864	0.385382	0.850498	1.06312	1.71429	0.9701	5.50166	7.25581	1.02326	0.930233	3.05648	8.37209	0.398671	0.54485	6.12625	0.465116	0.916944	8.63787	0.358804	0.784053	0.345515	2.1794	1.98007
Dorea	0.571429	0.372093	0.358804	0.305648	0.398671	0.358804	0.13289	0.186047	0.0398671	2.45847	0.465116	0.13289	0.239203	0.504983	0.106312	0.372093	0.504983	0.292359	0.890365	0.797342	0.199336	0.385382	0.0930233	1.22259	0.305648	0.491694	0.332226	0.345515	0.398671	0.837209	0.252492	0.770764	0.744186	0.199336	0.265781	0.225914	0.54485	0.305648	0.199336	0.119601	0.318937	0.199336	0.598007	0.398671	0.318937	0.385382	0.465116	0.531561	0.252492
Lactobacillus	0.478405	0.239203	0.0398671	0.0531561	0.598007	1.23588	0	1.84718	2.08638	0.013289	0.54485	0	0.0930233	0.0265781	0.717608	0.0664452	0.119601	0.478405	0.531561	0.770764	4.42525	0.704319	1.04983	0.186047	0.903654	0.106312	0.54485	1.14286	1.62126	0	1.3289	0.757475	0.146179	1.40864	0.0930233	0.425249	0.292359	0.13289	0.877076	1.15615	0.27907	0.159468	1.0897	0.146179	0.252492	0.664452	0.465116	2.00664	0.82392
Oscillibacter	1.04983	0.717608	0.345515	1.11628	0.797342	0.318937	0.478405	0.292359	0.212625	0.531561	0.385382	1.30233	0.385382	1.75415	0.54485	1.02326	1.22259	0.916944	0.27907	0.398671	0.146179	0.863787	0.770764	0.504983	0.451827	0.571429	0.677741	0.465116	0.199336	0.717608	0.212625	0.744186	1.06312	0.598007	0.478405	0.983389	0.425249	0.69103	0.13289	0.119601	1.07641	0.478405	0.345515	0.664452	0.837209	0.451827	0.292359	0.212625	0.624585
Alistipes	0.504983	0.0664452	0.0664452	0.0531561	0.252492	0.385382	0.0797342	0.345515	0.332226	0.0398671	0.199336	0.013289	0.27907	0.438538	0.451827	1.00997	0.41196	0.41196	0.677741	0.82392	0.332226	1.28904	0.186047	0.491694	0.305648	0.518272	0.199336	0.41196	0.611296	0.69103	0.345515	0.717608	0.172757	0.318937	0.292359	0.305648	0.810631	0.318937	0.465116	1.07641	0.199336	0.584718	1.28904	0.385382	0.518272	0.598007	0.0664452	0.744186	0.704319
Flavonifractor	3.00332	1.4485	0.571429	7.58804	0.9701	1.19601	1.60797	0.757475	0.372093	0.82392	1.00997	3.72093	0.837209	2.16611	2.99003	1.79402	1.59468	1.92691	0.398671	1.76744	0.265781	1.60797	1.11628	1.46179	1.0897	0.651163	2.48505	1.24917	0.837209	2.61794	1.51495	0.624585	0.611296	2.64452	0.571429	0.584718	0.465116	1.15615	0.0930233	0.398671	3.82724	0.916944	0.225914	1.04983	0.956811	0.624585	0.54485	0.584718	1.66113
Clostridium XlVb	0.877076	0.69103	0.531561	0.611296	0.54485	0.744186	0.677741	0.518272	0.106312	1.0897	0.465116	1.51495	0.491694	0.186047	1.47508	1.5814	0.518272	0.292359	0.305648	0.956811	0.385382	0.55814	0.199336	0.810631	0.385382	0.172757	0.252492	0.41196	0.730897	2.16611	0.531561	0.611296	0.385382	0.504983	0.398671	0.398671	0.345515	0.518272	0.504983	0.504983	0.159468	0.186047	0.837209	0.385382	0.186047	0.504983	0.212625	0.55814	0.717608
Pseudoflavonifractor	0.41196	0.318937	0.159468	0.41196	0.172757	0.0930233	0.372093	0.0797342	0.0398671	0.252492	0.0797342	0.119601	0.252492	0.252492	0.651163	0.385382	1.10299	0.69103	0.0664452	0.146179	0.0797342	0.757475	0.186047	0.385382	0.159468	0.13289	0.212625	0.398671	0.0398671	0.531561	0.757475	0.425249	0.212625	0.398671	0.27907	0.172757	0.212625	0.637874	0.0398671	0.199336	0.252492	0.119601	0.265781	0.385382	0.0398671	0.186047	0.186047	0.106312	0.624585
Coprobacter	0.850498	2.83056	1.64784	1.04983	4.7309	1.19601	6.53821	3.60133	8.75748	2.00664	3.56146	1.40864	13.6478	0.332226	2.84385	0.372093	0.744186	2.45847	4.74419	0.770764	3.61462	6.20598	4.77076	1.55482	1.12957	5.92691	2.13953	2.49834	2.43189	0.664452	7.34884	0.398671	1.22259	1.11628	2.59136	3.13621	2.68439	3.06977	2.97674	9.75415	0.186047	6.01993	9.18272	8.78405	9.84718	4.43854	10.897	1.04983	4.66445
Parabacteroides	0.425249	0.717608	0.584718	0.305648	1.80731	0.877076	0.611296	3.06977	0.318937	0.810631	1.8206	0.0664452	0.890365	0.0531561	0.385382	0.385382	0.531561	0.465116	1.54153	1.15615	1.34219	0.877076	1.02326	0.465116	2.63123	1.62126	0.199336	1.24917	1.91362	0.0797342	0.385382	0.292359	0.850498	0.398671	0.491694	2.08638	2.60465	0.212625	1.06312	1.74086	0.9701	2.88372	3.16279	0.345515	1.31561	1.68771	1.19601	2.27243	1.0897
Prevotella	0.252492	0.119601	0.212625	0.305648	4.17276	0.119601	1.35548	0.744186	10.0199	0.651163	0.146179	0.0797342	0.611296	0.0398671	6.01993	0.252492	0.730897	3.80066	3.44186	0.265781	2.04651	1.07641	2.23256	0.265781	0.491694	2.4186	0.27907	1.26246	0.784053	0.159468	1.80731	0.27907	0.292359	0.358804	0.983389	0.624585	0.704319	0.651163	1.27575	1.24917	0.318937	3.56146	0.292359	1.59468	0.704319	0	0.54485	3.7608	0.531561
Falsiporphyromonas	0.305648	0.252492	0.0265781	0	0.55814	0.531561	0.27907	0.013289	0.252492	0.252492	0.41196	0.0398671	0.571429	0.0664452	0.252492	0.119601	0.0265781	0.119601	0.119601	0.55814	0.146179	1.19601	0.0664452	0.465116	0.797342	0.504983	0.0797342	0.212625	0.451827	0.0531561	0.318937	0.239203	0.305648	0.292359	0.265781	0.451827	0.318937	0.159468	0.624585	1.48837	0.146179	0.584718	1.51495	0.398671	0.598007	0	0.265781	0.438538	0.41196
Desulfovibrio	0.438538	0.0531561	0.225914	0.146179	0.0930233	0.106312	0.0930233	0.13289	0.013289	0.013289	0.0398671	0.0930233	0.0265781	0.265781	0.451827	0.0797342	0.717608	0.305648	0.13289	0.186047	0.0797342	0.571429	0.651163	0.41196	0.332226	0.571429	0.146179	0.744186	0.27907	0.0398671	0.0930233	0.146179	0.9701	0.611296	1.26246	0.172757	0.27907	0.332226	0.119601	0.13289	0.186047	0.345515	0.385382	0.292359	0.372093	0.292359	0.212625	0.106312	0.744186
Lachnospiracea_incertae_sedis	0.013289	0.13289	0.0664452	0.013289	0.438538	0	0.0664452	0.0398671	0	0.172757	0.146179	0.0797342	1.92691	0.106312	2.92359	0.0664452	0.0664452	0.106312	0.13289	0.0398671	0.0664452	0.438538	0.13289	0.531561	0.0398671	0.784053	0.664452	0.385382	0.119601	0.159468	0.27907	0.106312	0.0930233	0.146179	0.146179	0.106312	0.13289	0.212625	1.68771	0.0930233	0.106312	0	0.013289	1.59468	0.239203	0.0797342	0.0531561	0.252492	0.0265781
Staphylococcus	0.159468	0	0	0.0265781	0.013289	1.04983	0	0.013289	0.0664452	0	0.172757	0	0	0	0	0	0	0.013289	0	0	0.106312	0.0531561	0.13289	0.013289	0.0265781	0.0265781	0	0	0.013289	0	0.0398671	0.0930233	0.0398671	0.239203	0.0265781	0	0	0	0.013289	0.372093	0	0	0.0398671	0.013289	0.013289	0.0265781	0	0.0664452	0.0398671
Anaeroplasma	0.624585	0.332226	1.42193	0.0531561	1.28904	3.10963	0	0.983389	0.013289	0.345515	0	0.877076	2.16611	0	0	1.3289	0.013289	0	0	0.504983	0.252492	0.744186	0	0	0.013289	0.013289	0	0.172757	0.106312	0.717608	0.0265781	0.0531561	0	0.265781	0	0	0.119601	0	0	0	0	0	0	0.013289	0.013289	0.318937	0.0398671	0	0.0531561
Clostridium sensu stricto	0	0	0.0265781	0.013289	0.13289	2.0598	0.0531561	0	0.013289	0.146179	0.637874	0	0.677741	0	0	0.146179	0.0664452	0	0	0.239203	0	0	0	0.0398671	0	0	0.013289	0	0.0531561	0.0265781	0	0.013289	0.013289	0	0	0.398671	0	0.106312	0	0.013289	0.0265781	0	0.0664452	0	0	0	0.013289	0.0531561	0
Robinsoniella	1.22259	0	1.07641	0.0531561	0.531561	0.983389	0.013289	0.119601	0.0797342	0.013289	0	4.2392	0.013289	0	0	0	0.0797342	0.0398671	0	0.0398671	0.27907	0.0531561	0	0.531561	0.013289	0.186047	0.0797342	0.013289	0.0664452	0.0265781	0	0	0	0	0	0.013289	2.00664	0	0.013289	0	0	8.71761	1.86047	0	0.0265781	3.04319	0.0797342	0.0265781	0.013289
Roseburia	1.52824	0.225914	0.0531561	0.0265781	0.877076	0.637874	0	0.0664452	0.0930233	0.438538	0.0265781	0.172757	0	1.14286	0.0531561	0.0531561	0.850498	0.0664452	0.624585	0.0398671	0.0797342	0.0797342	0	0.0531561	0.0398671	0.305648	6.6711	1.06312	0.0930233	0.345515	0	0	0	0.013289	0	0.0265781	0.797342	0.784053	0	0	0.13289	0.385382	0.13289	0	0.212625	0.637874	0	0.0398671	0
Akkermansia	0.0265781	0	0.0265781	0	0	0.0398671	0	0	0	0.0531561	0	0.013289	0	0	0	0	0.199336	0	0	0	2.47176	0	5.92691	0	0	0	0	0	0	0	0.0265781	0	0	0	0	0	0	0	0	0	0	0.013289	0	0	0	0.13289	0	0	0
Clostridium IV	0.186047	0.186047	0.159468	0.451827	0.0398671	0.0664452	0.146179	0.146179	0.013289	0.0930233	0.252492	0.358804	0.186047	0.0398671	0.478405	0.491694	0.54485	0.186047	0.212625	0.518272	0.0664452	0.292359	0.69103	0.797342	0.239203	0.13289	0.13289	0.146179	0.159468	0.212625	0.13289	0.345515	0.465116	0.265781	0.13289	0.318937	0.119601	0.438538	0.146179	0.0398671	0.41196	0.199336	0.146179	0.27907	0.186047	0.239203	0.0930233	0.41196	0.704319
Anaerotruncus	0.305648	0.252492	0.146179	0.199336	0.13289	0.199336	0.159468	0.0531561	0.119601	0.252492	0.0797342	0.345515	0.0531561	0.305648	0.0797342	0.13289	0.518272	0.146179	0.159468	0.186047	0.0531561	0.465116	0.119601	0.385382	0.0797342	0.172757	0.0664452	0.318937	0.0398671	0.225914	0.199336	0.345515	0.119601	0.159468	0.27907	0.172757	0.292359	0.212625	0.0664452	0.0265781	0.358804	0.0930233	0.0398671	0.0797342	0.159468	0.0664452	0.13289	0.13289	0.199336
Intestinimonas	0.0531561	0.212625	0.106312	0.186047	0.225914	0.119601	0.0265781	0.0265781	0.146179	0.0797342	0.13289	0.0797342	0.0398671	0.199336	0.119601	0.199336	0.119601	0.0797342	0.0930233	0.0797342	0.0398671	0.292359	0.186047	0.252492	0.199336	0.0797342	0.119601	0	0.119601	0.106312	0.13289	0.199336	0.0531561	0.27907	0.0930233	0.106312	0.0797342	0.212625	0.0930233	0.0797342	0.0398671	0.252492	0.13289	0.0664452	0.0398671	0.0398671	0.106312	0.265781	0.146179
Butyricicoccus	0.425249	0.172757	0.425249	0.784053	0.13289	0.212625	0.172757	0.0531561	0	0.744186	0.0664452	0.358804	0.0664452	0.199336	0.624585	0.611296	0.504983	0.119601	0.345515	0.212625	0.292359	0.106312	0.0797342	0.318937	0.292359	0.0398671	0.265781	0.212625	0.0265781	0.797342	0.757475	0.146179	0.0531561	0.0664452	0.0265781	0.292359	0.0398671	0.172757	0.0930233	0.0531561	0.956811	0.0664452	0.27907	0.186047	0.146179	0.119601	0.146179	0.0664452	0.13289
Erysipelotrichaceae_incertae_sedis	0	0	0.013289	0.013289	0.398671	0.013289	0.013289	0.0398671	0	0.013289	0.013289	0	0.013289	0.0265781	0.013289	0	0	0.013289	0.119601	0.0797342	0.119601	0	0.0797342	0.0664452	0.212625	0.0664452	0	0.0265781	0.225914	0.013289	0.013289	0.119601	0.0398671	0.239203	0.0398671	0	0.0531561	0	0.451827	0.146179	0.159468	0.106312	0.0797342	0.0531561	0.13289	0.013289	0.0265781	0.0265781	0.0265781
Parasutterella	0.0930233	0.0930233	0.0398671	0.0265781	0.398671	0.119601	0.0265781	0.677741	0.13289	0.0265781	0.478405	0	0.013289	0.013289	0.0531561	0	0.106312	0.172757	0.0797342	0.0531561	0.146179	0.013289	0.730897	0.013289	0.225914	0.172757	0.0398671	0.55814	0.531561	0	0.0265781	0.0664452	0.0930233	0.0398671	0.13289	0.172757	0.0398671	0	0.225914	0.571429	0.0531561	0.186047	0.770764	0.0664452	0.0797342	0.186047	0.292359	0.0930233	0.0664452
Marvinbryantia	0.13289	0.146179	0.27907	0.0265781	0.119601	0.0398671	0.013289	0.0398671	0	0	0.013289	0.0797342	0	0	0.159468	0.013289	0.119601	0.0265781	0.0265781	0.0930233	0.013289	0.0265781	0.0398671	0.172757	0.0531561	0.106312	0.0930233	0.0664452	0.0398671	0.013289	0.0265781	0.0531561	0.106312	0.106312	0.106312	0.013289	0.013289	0.013289	0.0797342	0.0265781	0.664452	0.013289	0.0265781	0.199336	0.0398671	0.119601	0	0.0398671	0.0398671
Mucispirillum	0	0.0265781	0	0	0.013289	0	0.0664452	0	0	0	0.199336	0	0.0265781	0.239203	0	0	0.013289	0	0	0.770764	0	0.0531561	0	0	0.0797342	0	0	0.637874	0.0531561	0	0	0.0398671	0.478405	0.0398671	0.385382	0	0.0797342	0	0.0797342	0	0.677741	0.0265781	0	0.598007	0.0265781	0	0.0265781	0	0
Barnesiella	0.0797342	0.305648	0.172757	0.0664452	0.186047	0.013289	0.0664452	0.225914	0.398671	0.106312	0.0531561	0.0265781	0.0664452	0.0265781	0.159468	0.013289	0.106312	0.518272	0.013289	0.013289	0.398671	0.27907	0.677741	0.013289	0	0.305648	0.106312	0.199336	0.372093	0	0.146179	0.013289	0.013289	0	0	0.0930233	0	0.146179	0.438538	0.119601	0.0531561	0.159468	0.598007	0.332226	0.318937	0.0398671	0.252492	0	0.159468
Acetobacteroides	0.119601	0.106312	0.0265781	0.013289	0.159468	0.0398671	0.013289	0.13289	0.0797342	0.0664452	0.013289	0	0.119601	0	0.0398671	0.0398671	0.0398671	0.0265781	0.0531561	0	0.0664452	0.159468	0.106312	0.0265781	0.0930233	0.0797342	0.0265781	0.0398671	0.0930233	0.013289	0.0797342	0.013289	0.119601	0.252492	0.0531561	0.013289	0.106312	0.0930233	0.0664452	0.0398671	0.013289	0.0531561	0.0265781	0.0531561	0	0.0797342	0.0531561	0.013289	0.0398671
Butyricimonas	0.159468	0.0398671	0.013289	0	0	0.172757	0.0265781	0.119601	0.0265781	0.0531561	0.0398671	0.0797342	0.0797342	0.0398671	0.0398671	0.0398671	0.013289	0	0.013289	0.013289	0.0398671	0.0531561	0	0.0265781	0.013289	0.013289	0.0265781	0.013289	0.0265781	0.013289	0.013289	0.013289	0	0.013289	0.0265781	0.0398671	0	0.013289	0.0531561	0	0.013289	0.013289	0.0797342	0.0398671	0.0531561	0.0930233	0.013289	0.013289	0.0265781
Coprobacillus	0	0	0	0	0.013289	0	0	0.0265781	0.013289	0	0	0	0	0	0	0	0.013289	0	0.119601	0.013289	0.106312	0	0	0	0.013289	0.013289	0	0	0	0	0	0.013289	0	0	0	0	0.013289	0	0	0.013289	0	0	0	0	0	0.0265781	0.013289	0	0
Acetitomaculum	0.0398671	0	0.41196	0.0930233	0	0	0	0.119601	0	0	0	0	0	0	0	0.013289	0.0265781	0	0	0	0	0	0	0	0	0.013289	0	0	0.013289	0	0	0	0	0	0	0	0.013289	0	0	0	0	0.013289	0	0	0	0.013289	0	0	0
Blautia	0.0531561	0.0398671	0	0	0	0	0	0.0265781	0.0265781	0	0.0265781	0	0	0.013289	0	0.013289	0.013289	0	0.0531561	0	0	0	0	0.0531561	0	0.013289	0	0.013289	0.013289	0	0.0265781	0	0	0.013289	0	0	0.013289	0	0	0.013289	0	0.013289	0	0.013289	0.0664452	0.013289	0.013289	0	0.0797342
Acetanaerobacterium	0	0.0398671	0	0.013289	0.013289	0.013289	0.013289	0.0265781	0	0.013289	0	0	0.013289	0.0265781	0	0.0531561	0.0531561	0.0398671	0.0265781	0	0	0	0	0	0.0265781	0.0265781	0.013289	0	0.013289	0	0.013289	0	0	0.013289	0.013289	0.0265781	0.0531561	0.013289	0.013289	0.013289	0.0265781	0.0398671	0	0.013289	0.13289	0	0	0	0.013289
Senegalimassilia	0.013289	0	0	0	0.0398671	0	0	0.0265781	0	0	0.013289	0	0	0	0	0	0	0.0398671	0.013289	0	0	0	0.013289	0.013289	0	0.013289	0.013289	0	0	0	0	0	0	0	0	0	0	0	0	0	0	0	0.013289	0.0664452	0	0	0	0	0.013289
Enterobacter	0	0	0	0	0	0	0	0.0265781	0	0	0	0	0	0	0	0	0	0	0	0	0.106312	0	0	0	0	0	0	0	0	0	0	0	0	0	0	0	0	0	0	0	0	0	0	0	0	0	0	0	0
Saccharibacteria_genera_incertae_sedis	0.13289	0.0398671	0	0	0.0265781	0.0265781	0	0.013289	0.159468	0	0	0	0.0265781	0	0.013289	0	0.0265781	0.0531561	0.212625	0.0531561	0.0265781	0.0664452	0.119601	0.0531561	0.0664452	0.119601	0.0265781	0	0.0531561	0	0.0797342	0	0.159468	0.0398671	0.013289	0.0265781	0.0398671	0.013289	0.0664452	0.0265781	0.0797342	0.0265781	0.0265781	0.119601	0	0	0.0265781	0.0265781	0.0398671
Enterorhabdus	0	0	0.0265781	0	0.013289	0.0265781	0	0.013289	0	0	0	0	0	0	0	0.013289	0	0	0	0	0.013289	0.013289	0.013289	0	0	0	0.013289	0.013289	0.0398671	0	0.0398671	0	0	0.0265781	0.0265781	0	0.013289	0.013289	0	0.013289	0.013289	0	0	0.013289	0.013289	0	0	0.0265781	0
Acidiplasma	0	0	0	0.0531561	0	0	0	0	0	0	0	0	0	0	0	0	0	0	0	0.0398671	0	0	0	0.0265781	0	0	0	0	0	0	0	0	0	0	0	0	0	0	0	0.0398671	0	0	0	0	0	0	0	0	0
Subdoligranulum	0	0	0	0	0	0	0	0	0.013289	0	0	0	0	0	0	0	0	0	0	0	0	0	0	0	0	0	0	0	0	0	0	0	0	0	0	0	0	0	0	0	0	0	0	0	0	0.013289	0	0	0
Nitrosomonas	0.013289	0	0.013289	0	0	0	0	0	0	0.013289	0	0	0	0.013289	0	0	0.013289	0.0265781	0	0	0	0.013289	0	0.013289	0.013289	0	0	0	0	0	0.013289	0	0.013289	0	0	0.013289	0.013289	0	0	0	0.013289	0	0	0	0	0	0	0.013289	0
Ruminococcus2	0.013289	0	0	0	0.0531561	0	0	0	0	0.27907	0	0	0.0265781	0	0	0	0	0.013289	0.27907	0.013289	0	0.0265781	0	0.013289	0	0.13289	0.0930233	0	0.013289	0	0.013289	0	0	0.265781	0.172757	0	0	0	0	0	0.013289	0	0.013289	0.013289	0	0	0	0.013289	0.0398671
Streptophyta	0	0	0	0	0	0.013289	0	0	0	0	0	0	0	0	0	0	0.013289	0	0	0	0	0	0	0	0	0	0	0	0	0	0	0	0	0	0	0	0	0	0	0	0	0	0	0	0	0	0	0	0
Acidithiobacillus	0	0	0	0	0	0	0	0	0	0	0.013289	0	0.013289	0	0	0	0	0	0.013289	0.013289	0	0	0	0	0	0	0	0	0	0	0	0	0	0	0	0	0	0	0	0	0	0	0	0	0	0	0	0	0
Vampirovibrio	0	0	0	0	0.013289	0	0.172757	0	0.0664452	0	0	0.106312	0	0	0	0	0	0	0	0	0.0265781	0.013289	0	0	0	0.013289	0.0265781	0	0	0	0.332226	0	0	0	0	0	0.013289	0.0531561	0	0	0	0	0.0265781	0.358804	0	0	0	0.0265781	0.186047
Corynebacterium	0.0265781	0.013289	0	0.013289	0.013289	0.119601	0	0	0.0398671	0	0.0265781	0.013289	0	0.013289	0	0.013289	0	0.013289	0	0	0.013289	0.0265781	0.013289	0.0398671	0.0398671	0.0265781	0	0	0.013289	0	0	0	0	0	0	0	0	0	0.013289	0.252492	0	0	0	0	0.0265781	0.0265781	0	0.0930233	0.265781
Nevskia	0	0	0	0	0	0	0	0	0	0	0	0	0	0	0	0	0	0	0	0	0	0	0	0	0	0	0	0	0	0	0	0	0	0	0	0.013289	0	0	0	0	0	0	0	0	0	0	0	0	0
Murimonas	0	0	0	0	0	0	0	0	0	0	0	0	0	0	0	0	0	0.0398671	0.013289	0	0	0.013289	0	0	0	0	0	0	0	0	0.013289	0	0	0.013289	0	0	0	0	0	0	0.013289	0	0	0	0	0	0	0	0.013289
Escherichia/Shigella	0.013289	0	0	0	0	0	0.013289	0	0	0	0	0	0	0	0	0	0	0.013289	0	0	0.159468	0	0	0	0.013289	0	0	0	0.0265781	0	0	0	0	0	0	0	0	0.013289	0	0.013289	0	0.013289	0.0265781	0	0	0.0265781	0.0265781	0	0
Ruminococcus	0.013289	0.013289	0	0	0.0265781	0	0	0	0.199336	0	0	0	0	0	0	0	0	0	0	0	0.0265781	0.013289	0.013289	0.013289	0	0	0.0265781	0	0	0.013289	0.0930233	0	0	0	0	0	0	0.013289	0	0	0.013289	0	0.0531561	0.013289	0	0	0	0	0.013289
Clostridium XVIII	0	0	0	0	0	0	0	0	0	0	0	0	0	0	0.013289	0	0	0	0.146179	0.0531561	0.106312	0	0.0265781	0	0	0	0	0	0.013289	0	0	0	0	0	0	0	0	0	0.013289	0	0	0	0.013289	0	0	0	0	0	0
Acinetobacter	0.013289	0	0	0	0	0.013289	0	0	0	0	0	0	0	0	0	0	0	0	0	0	0	0	0	0	0	0	0	0	0	0	0	0	0	0	0	0	0	0	0	0	0	0	0	0	0	0	0	0	0
Jeotgalicoccus	0.013289	0	0	0	0.013289	0.0265781	0	0	0.0398671	0	0.013289	0	0	0	0	0	0	0	0	0	0	0	0	0	0	0.013289	0	0.013289	0	0	0	0	0	0	0	0	0	0	0	0.0398671	0	0	0	0	0	0	0	0	0.013289
Comamonas	0	0	0	0	0	0	0	0	0	0	0	0	0	0	0	0	0	0	0	0	0	0	0	0	0	0	0	0	0	0	0	0	0	0	0	0	0.013289	0	0	0.013289	0	0	0	0	0	0	0	0	0
Psychrobacter	0	0	0	0	0	0	0	0	0	0	0	0	0	0	0	0	0	0	0	0	0	0	0.013289	0	0	0	0	0	0	0	0	0	0	0	0	0	0	0	0	0	0	0	0	0	0	0	0	0.0531561	0
Atopostipes	0	0	0	0	0	0.013289	0	0	0.013289	0	0.0797342	0	0	0	0	0	0	0	0	0	0	0	0	0	0	0	0	0	0	0	0	0	0	0	0	0	0	0	0	0	0	0	0.0265781	0	0	0	0	0	0
Facklamia	0	0	0	0	0	0.0265781	0	0	0	0	0	0	0	0	0	0	0	0	0	0	0	0	0.013289	0	0	0	0	0	0	0	0	0	0	0	0	0	0	0	0	0	0	0	0	0	0	0	0	0.013289	0
Papillibacter	0	0	0	0	0	0	0	0	0	0	0	0	0	0	0	0	0	0	0	0	0	0	0	0	0	0	0	0	0	0	0	0	0	0	0	0	0	0	0	0	0	0	0	0	0	0	0	0	0
Allobaculum	0	0	0	0	0	0	0	0	0	0	0	0	0	0	0	0	0	0	0	0	0	0	0	0	0	0	0	0	0	0	0	0	0	0	0	0	0	0	0	0	0	0	0	0	0	0	0	0	0
Anaerovorax	0	0	0.013289	0	0	0	0	0	0	0	0	0	0	0	0	0	0	0	0	0	0	0	0	0	0	0	0	0	0	0	0.0265781	0	0	0	0	0	0	0	0	0	0	0	0	0	0	0	0	0	0
Bifidobacterium	0	0	0	0	0	0	0	0	0	0	0	0	0	0	0	0	0	0	0	0	0.013289	0	0	0	0	0	0	0	0	0	0	0	0	0	0	0	0	0	0	0	0	0	0	0	0	0	0	0	0
Olsenella	0	0	0	0	0	0	0	0	0	0	0	0	0	0	0	0	0	0	0	0	0	0	0	0	0	0	0	0	0	0	0	0	0	0	0	0	0	0	0	0	0	0	0	0	0	0	0	0	0
Sulfobacillus	0	0	0.0398671	0	0.0398671	0.013289	0	0	0	0	0	0	0	0	0	0	0	0	0	0	0.0265781	0	0	0	0	0	0	0	0	0	0	0	0	0	0	0.0265781	0	0	0	0	0	0	0	0	0	0	0	0	0
Alicyclobacillus	0	0	0	0	0	0	0	0	0	0	0	0.013289	0.013289	0	0	0	0	0	0	0	0	0	0	0	0	0	0	0	0	0	0	0	0	0	0	0	0	0	0	0	0	0	0	0	0	0	0	0	0
Clostridium III	0	0	0	0	0	0	0	0	0	0	0	0	0	0	0	0	0	0	0	0	0	0	0	0	0	0	0	0	0	0	0.013289	0	0	0	0	0	0	0	0	0	0	0	0	0	0	0	0	0	0.013289
Sulfolobus	0	0	0	0	0	0	0	0	0	0	0	0	0	0	0	0	0	0	0	0	0	0	0	0	0	0	0.013289	0	0	0.013289	0	0	0	0	0	0	0	0.013289	0.013289	0	0	0	0.013289	0	0.013289	0.0265781	0.013289	0	0
Brevibacterium	0	0	0	0	0	0	0	0	0	0	0	0	0	0.013289	0	0	0	0	0	0	0	0	0	0	0	0	0.013289	0	0	0	0	0	0	0	0	0	0	0	0	0	0	0	0	0	0	0	0	0	0
Halomonas	0	0	0	0	0	0	0	0	0	0	0	0	0	0	0	0	0	0	0	0	0	0	0	0	0	0	0	0	0	0	0.013289	0	0	0	0	0	0	0	0	0	0.0265781	0	0	0	0	0	0	0	0
Aerococcus	0	0	0	0	0	0	0	0	0	0	0	0	0	0	0	0.0265781	0	0	0	0	0	0	0	0	0	0	0	0	0.013289	0	0	0	0	0	0	0	0	0	0	0	0	0	0	0	0	0	0	0	0
Paenalcaligenes	0	0	0	0	0	0	0	0	0	0	0	0	0	0	0	0.0265781	0	0	0	0	0	0	0	0	0	0	0	0	0	0	0	0	0	0	0	0	0	0	0	0	0	0	0	0	0	0	0	0.0398671	0
Burkholderia	0	0	0	0	0	0	0	0	0	0	0	0	0	0.0664452	0	0	0	0	0	0	0	0	0	0	0	0	0	0.013289	0	0	0	0	0	0	0	0	0	0	0	0	0	0	0	0	0	0	0	0	0
Paraprevotella	0	0	0	0	0	0	0	0	0.0930233	0	0	0	0	0	0	0	0	0	0	0	0	0	0	0	0	0	0	0	0	0	0	0	0	0	0	0	0	0	0	0	0	0	0	0	0	0	0	0	0
Ralstonia	0	0	0	0	0	0	0	0	0	0	0	0	0	0	0	0	0	0	0	0	0	0	0	0	0	0.013289	0	0	0	0	0	0	0	0	0	0	0	0	0	0	0	0	0	0	0	0	0	0	0
Subdivision3_genera_incertae_sedis	0	0.013289	0	0	0	0	0	0	0	0	0	0	0	0	0	0	0	0	0	0	0	0	0	0	0	0	0	0	0	0	0	0	0	0	0	0	0	0	0	0	0	0	0	0	0	0	0	0	0
Kocuria	0	0	0	0	0	0	0	0	0	0	0	0	0	0	0	0	0	0	0	0	0	0	0.013289	0	0	0	0	0	0	0	0	0	0	0	0	0	0	0	0	0	0	0	0	0	0	0	0	0	0
Enhydrobacter	0	0	0	0	0	0	0	0	0	0	0	0	0	0	0	0	0	0	0	0	0	0	0	0	0	0	0	0	0	0	0	0	0	0	0	0	0	0	0	0	0	0	0.013289	0	0	0	0	0	0
Aestuariispira	0	0	0	0	0	0	0	0	0	0	0	0	0	0	0	0	0	0	0	0	0	0	0	0	0	0	0	0	0	0	0	0	0	0	0	0	0	0	0	0	0	0	0	0	0	0	0	0	0
Anaerofustis	0	0	0	0	0	0	0	0	0	0	0	0	0	0	0	0	0	0	0	0	0	0	0	0	0	0	0	0	0	0	0	0	0	0	0	0	0	0	0	0	0	0	0	0	0	0	0	0	0
Delftia	0	0	0	0	0	0	0	0	0	0	0	0	0	0	0	0	0	0	0	0	0	0	0	0	0	0	0	0	0	0	0	0	0	0	0	0	0	0	0	0	0	0	0	0	0	0	0	0	0
Limnobacter	0	0	0	0	0	0	0	0	0	0	0	0	0	0	0	0	0	0	0	0	0	0	0	0	0	0	0	0	0	0	0	0	0	0	0	0	0	0	0	0	0	0	0	0	0	0	0	0	0
Methylobacterium	0	0	0	0	0	0	0	0	0	0	0	0	0	0	0	0	0	0	0	0	0	0	0	0	0	0	0	0	0	0	0	0	0	0	0	0	0	0	0	0	0	0	0	0	0	0	0	0	0
Ohtaekwangia	0	0	0	0	0	0	0	0	0	0	0	0	0	0	0	0	0	0	0	0	0	0	0	0	0	0	0	0	0	0	0	0	0	0	0	0	0	0	0	0	0	0	0	0	0	0	0	0	0
Proteus	0	0	0	0	0	0	0	0	0	0	0	0	0	0	0	0	0	0	0	0	0	0	0	0	0	0	0	0	0	0	0	0	0	0	0	0	0	0	0	0	0	0	0	0	0	0	0	0	0
Solimonas	0	0	0	0	0	0	0	0	0	0	0	0	0	0	0	0	0	0	0	0	0	0	0	0	0	0	0	0	0	0	0	0	0	0	0	0	0	0	0	0	0	0	0	0	0	0	0	0	0
Streptococcus	0	0	0	0	0	0	0	0	0	0	0	0	0	0	0	0	0	0	0	0	0	0	0	0	0	0	0	0	0	0	0	0	0	0	0	0	0	0	0	0	0	0	0	0	0	0	0	0	0
[truncated: 15 more columns]
